# Supplementary material for: Prediction of kinase inhibitors binding modes with machine learning and reduced descriptor sets
Source: Sci Rep. 2021 Jan 12;11:706. doi: 10.1038/s41598-020-80758-4 (PMC7804204; doi:10.1038/s41598-020-80758-4)
Supplement: Supplementary file 2 — Supplementary tables and figures [file 41598_2020_80758_MOESM2_ESM.xlsx]

## Sheet: Figure S1
							Figure S1: ROC curves for the results of the classification tasks
						The ROC curves (avg. curve: orange) for all classification tasks are shown with the mean area under the curve and the standard deviation for each task. The areas under the curves (AUC) show high performance for all models. The mean AUC values were 0.96, 0.97, 0.99, and 0.89 for classification tasks I-II, I-I½, II-I½, and A-(I+II+I½) respectively.

## Sheet: Table S1
	Table S1: Results of Individual Descriptor Sets (SVC)
			Padel3D (P3D)	RDKit(RD)	Pybel(PY)	Chem1-2D(C12)	BlueDesc (BD)	CDK (C)	Padel1-2D (P12)	Dragon
CT:IToII	Miljkovic et. al	No. Feat. (Fscore)	All: 226	129	All: 12	255	84	NA	485	775
		No. Feat. (RFE)	76	59	10	155	54	54	115	185		* Tha values written in red represnts the resultsfrom Miljkovic et. al 2019
	0.79	F1 Valid.	0.96	0.96	0.95	0.97	0.96	0.96	0.98	0.98		* NA: No F-Score feature selection was used to get these results (all features were fed to RFE directly)- Same as All
	0.84	BA Valid	0.77	0.81	0.66	0.84	0.78	0.81	0.89	0.91		* The yellow marked cells denotes the best performing feature sets for each task.
	0.78	MCC Valid	0.68	0.71	0.45	0.74	0.62	0.67	0.83	0.87
	0.71	F1 Ind. Test	0.96	0.96	0.94	0.96	0.96	0.96	0.96	0.97
	0.78	BA Ind. Test	0.78	0.81	0.6	0.78	0.73	0.78	0.77	0.82
	0.7	MCC Ind. Test	0.67	0.71	0.38	0.64	0.62	0.67	0.62	0.74
CT:IToI5	Miljkovic et. al	No. Feat. (Fscore)	69	87	All	258	All: 104	23	484	700
		No. Feat. (RFE)	39	67	10	138	84	10	184	390
	0.71	F1 Valid.	0.97	0.89	0.87	0.9	0.87	0.88	0.9	0.88
	0.79	BA Valid	0.92	0.63	0.5	0.66	0.56	0.55	0.68	0.65
	0.66	MCC Valid	0.86	0.37	0	0.43	0.22	0.2	0.49	0.37
	0.58	F1 Ind. Test	0.97	0.9	0.88	0.89	0.89	0.88	0.89	0.9
	0.74	BA Ind. Test	0.92	0.64	0.51	0.67	0.57	0.53	0.66	0.72
	0.47	MCC Ind. Test	0.87	0.37	0.1	0.42	0.29	0.19	0.43	0.51
CT:IIToI5	Miljkovic et. al	No. Feat. (Fscore)	173	All: 141	All: 11	198	80	NA	400	694
		No. Feat. (RFE)	83	61	10	68	30	70	40	84
	0.85	F1 Valid.	0.93	0.75	0.61	0.85	0.74	0.76	0.82	0.91
	0.88	BA Valid	0.95	0.81	0.71	0.88	0.8	0.82	0.86	0.93
	0.8	MCC Valid	0.89	0.65	0.5	0.78	0.65	0.66	0.74	0.87
	0.77	F1 Ind. Test	0.87	0.83	0.64	0.84	0.81	0.77	0.85	0.78
	0.82	BA Ind. Test	0.91	0.88	0.73	0.89	0.85	0.84	0.89	0.85
	0.69	MCC Ind. Test	0.81	0.75	0.48	0.77	0.72	0.66	0.77	0.67
CT:AToAll	Miljkovic et. al	No. Feat. (Fscore)	All: 230	114		290			NA: 666	707
		No. Feat. (RFE)	60	84		80			165	197
	0.39	F1 Valid.	0.27	0.27	0	0.59	0	0	0.73	0.53
	0.64	BA Valid	0.58	0.58	0.5	0.7	0.5	0.5	0.79	0.71
	0.52	MCC Valid	0.39	0.39	0	0.64	0	0	0.75	0.54
	0.36	F1 Ind. Test	0	0	0	0	0	0	0.18	0.46
	0.63	BA Ind. Test	0	0.5	0.5	0.5	0.5	0.5	0.55	0.66
	0.48	MCC Ind. Test	0	0	0	0	0	0	0.23	0.49

## Sheet: Table S2
Table S2: Results of SVC models using 80:20 ratio data splits
			SVC						SVC
P3D+P12+C12+DR (Selected)	Miljkovic et. al					P3D+P12+C12+DR (Selected)	Miljkovic et. al
		No. Feat.	110					No. Feat.	183
IToII	0.79	F1 Valid.	1			IToI5	0.71	F1 Valid.	0.99
	0.84	BA Valid	0.97				0.79	BA Valid	0.97
	0.78	MCC Valid	0.96				0.66	MCC Valid	0.96
	0.71	F1 Ind. Test	0.97				0.58	F1 Ind. Test	0.98
	0.78	BA Ind. Test	0.85				0.74	BA Ind. Test	0.93
	0.7	MCC Ind. Test	0.74				0.47	MCC Ind. Test	0.89
			SVC						SVC
P3D+P12+C12+DR (Selected)	Miljkovic et. al					P3D+P12+C12+RD+DR (Selected)	Miljkovic et. al
		No. Feat.	50					No. Feat.	215
IIToI5	0.85	F1 Valid.	0.99			AToAll	0.39	F1 Valid.	0.82
	0.88	BA Valid	0.99				0.64	BA Valid	0.86
	0.8	MCC Valid	0.98				0.52	MCC Valid	0.84
	0.77	F1 Ind. Test	0.95				0.36	F1 Ind. Test	0.7
	0.82	BA Ind. Test	0.97				0.63	BA Ind. Test	0.79
	0.69	MCC Ind. Test	0.92				0.48	MCC Ind. Test	0.72
* Tha values written in red represnts the resultsfrom Miljkovic et. al 2019

## Sheet: Table S3
	Table S3: Results of Other ML Techniques (RF: Random Forest, GB: GradientBoosting, LR: Linear Regression)
			SVC	RF	GB	LR						SVC	RF	GB	LR
P3D+P12+C12+DR (Selected)	Miljkovic et. al								P3D+P12+C12+DR (Selected)	Miljkovic et. al
		No. Feat.	110	110	110	110					No. Feat.	183	183	183	183
IToII	0.79	F1 Valid.	0.99	0.96	0.96	0.99			IToI5	0.71	F1 Valid.	0.99	0.97	0.97	0.98
	0.84	BA Valid	0.94	0.7	0.78	0.94				0.79	BA Valid	0.96	0.91	0.91	0.95
	0.78	MCC Valid	0.92	0.59	0.65	0.91				0.66	MCC Valid	0.94	0.87	0.86	0.93
	0.71	F1 Ind. Test	0.97	0.96	0.96	0.97				0.58	F1 Ind. Test	0.98	0.97	0.97	0.98
	0.78	BA Ind. Test	0.85	0.71	0.79	0.85				0.74	BA Ind. Test	0.93	0.9	0.92	0.93
	0.7	MCC Ind. Test	0.74	0.59	0.66	0.73				0.47	MCC Ind. Test	0.88	0.85	0.87	0.88
			SVC	RF	GB	LR						SVC	RF	GB	LR
P3D+P12+C12+DR (Selected)	Miljkovic et. al								P3D+P12+C12+RD+DR (Selected)	Miljkovic et. al
		No. Feat.	50	50	50	50					No. Feat.	215	215	215	215
IIToI5	0.85	F1 Valid.	0.98	0.92	0.92	0.98			AToAll	0.39	F1 Valid.	0.77	0.06	0.18	0.65
	0.88	BA Valid	0.99	0.94	0.94	0.99				0.64	BA Valid	0.82	0.52	0.56	0.75
	0.8	MCC Valid	0.98	0.88	0.88	0.97				0.52	MCC Valid	0.78	0.1	0.18	0.68
	0.77	F1 Ind. Test	0.94	0.94	0.93	0.95				0.36	F1 Ind. Test	0.65	0.04	0.29	0.62
	0.82	BA Ind. Test	0.97	0.96	0.95	0.97				0.63	BA Ind. Test	0.78	0.51	0.61	0.74
	0.69	MCC Ind. Test	0.92	0.91	0.9	0.92				0.48	MCC Ind. Test	0.67	0.07	0.29	0.66
* Tha values written in red represnts the resultsfrom Miljkovic et. al 2019

## Sheet: Table S4(I-II)
Table S4: Final Predictive Features Selected for Classification Task (I-II)
Chem1-2D	Drag	Padel1-2D	Padel3D	RDKit
slogPVSA2	Mor30u	nG	RDF10u	NumAliphaticHeterocycles
EstateVSA3	Mor30v	nHBint3	RDF135m	NumAliphaticRings
EstateVSA6	Mor32v	nHBint5	RDF40v	fr_NH1
GATSm5	N-073	nS.1	RDF50u	fr_aniline
GATSm6	R4p+	nX	RDF60s	fr_furan
GATSv4	R4v+	naaaC	RDF65v	fr_morpholine
MATSm5	R5v	topoRadius	RDF70v	fr_urea
MATSp3	R6e+	ATSC4e	RDF85m
MRVSA8	C-032	ATSC8e	RDF85s
PEOEVSA9	RDF060m	ATSC8p	RDF85v
QHmin	RDF060v	BCUTp-1h	TDB1i
Qmin	RDF110u	C1SP3	P1u
Smax10	RDF115m	C4SP3
Smax15	C-035	ETA_dEpsilon_D
	RDF140m	GATS6i
	REIG	GATS7i
	SIC3	JGI4
	T(N..F)	JGI8
	TI2	MDEN-22
	C-037	R_TpiPCTPC
	nArCONR2	SpMax4_Bhs
	nAzetidines	SpMax4_Bhv
	nCb-	SpMin3_Bhv
	nIsoxazoles	SpMin6_Bhs
	nN-N	SssCH2
	nRCOOR	maxHBint5
	nRNHR	maxHBint8
	DISPv	maxHCsats
	E1s	maxsssCH
	E3m	nAtomLC
	E3v	nBase
	H2v
	H3v
	HATS5u
	HATS5v
	MEcc
	MSD
	Mor03m
	Mor05m
	Mor06m
	Mor12v
	Mor13u
	Mor19u
	Mor21u
	Mor21v
	Mor23u

## Sheet: Table S5(I-I½)
Table S5: Final Predictive Features Selected for Classification Task (I-I½)
Chem1-2D	Drag	Padel1-2D	Padel3D
Smin	ASP	SpMax4_Bhs	DPSA-1
TPSA1	H-051	SpMax5_Bhm	RDF10s
bcutp1	H-052	SpMax6_Bhs	RDF10u
bcutp11	H1u	SpMin7_Bhs	RDF15m
EstateVSA10	H5m	VE2_Dzp	RDF15s
nsulph	H5v	VE2_Dzv	RDF20u
slogPVSA2	H6v	AATS6v	RDF30u
slogPVSA7	H7u	ZMIC3	TDB1e
EstateVSA3	HATS3u	gmin	TDB1i
GATSm3	JGI9	khs.aaaC	TDB1s
GATSv4	Lop	maxHBint2	TDB1u
IC2	MEcc	maxHBint5	TDB1v
LogP2	MSD	maxaaCH	TDB2i
MATSp3	Mor09v	minHBint2	TDB2u
MRVSA1	Mor19m	minHBint5	TDB4i
MRVSA3	Mor19v	minHBint8	TDB4u
MRVSA8	Mor24u	minHCsats	TDB5e
Mnc	Mor30m	minsCl	TDB5s
PEOEVSA0	Mor31v	minssCH2	E2v
PEOEVSA4	N-069	minwHBa	FPSA-1
PEOEVSA5	O-060	n4Ring
PEOEVSA8	P1u	n6HeteroRing
QCmax	R1e	n8Ring
SIC2	R2e	nBase
SIC5	R2m	nFRing
SPP	R5p+	nHBDon_Lipinski
Smax11	R6m+	nHBd
Smax15	R6p+	naaO
	R6u+	ndssC
	RBF	AATSC6s
	RBN	nssS
	RDF025m	nwHBd
	RDF030u	AATSC8i
	RDF035v	ATSC5i
	RDF040u	ATSC6c
	C-007	ATSC7v
	RDF065v	ATSC8i
	RDF085m	ATSC8p
	RDF095m	ATSC8v
	RDF095v	C1SP1
	RDF100m	C4SP3
	C-011	ETA_Psi_1
	RDF120m	GGI9
	RDF125u	JGI7
	RDF130m	Kier3
	RDF140u	LipinskiFailures
	RDF150u	MATS1m
	C-014	MDEC-23
	S-107	MDEO-22
	SRW05	MLFER_S
	T(N..O)	SM1_Dzs
	T(O..S)
	T(S..S)
	C-018
	TPSA(Tot)
	VEA1
	nArCN
	C-019
	nArCO
	nArCONH2
	nArCOOH
	nArNR2
	nC=N-N<
	nCb-
	nCconj
	nN(CO)2
	nOHs
	C-030
	nPyridazines
	nRNHR
	nRSR
	C-032
	C-038
	C-044
	D/Dr08
	Dv
	E1m
	E1s
	EEig04d
	EEig12x
	F-081
	GATS1m
	GATS8e
	GGI7

## Sheet: Table S6(II-I½)
Table S6: Final Predictive Features Selected for Classification Task (II-I½)
Chem1-2D	Drag	Padel1-2D	Padel3D
GATSv4	E1s	MATS5s	RDF105m
Mpc	G1m	R_TpiPCTPC	E1m
QCmax	H1v	SpMax4_Bhs	RDF10m
Smax10	Mor03v	SpMax5_Bhv	RDF10s
Smax15	Mor32v	SpMax6_Bhm	RDF10u
Smax18	R1e+	maxdssC	RDF15m
Smin8	R7u+	ATSC8c	RDF15s
bcutp1	RDF140u	BCUTc-1h	RDF20u
bcutv7	nArCONH2	C2SP3	RDF40v
GATSe4	nArOH		E2v
GATSp2	nCONN		TDB1e
	DISPv		TDB1i
			TDB1m
			TDB1u
			TDB2e
			TDB2u
			TDB4i
			TDB5i

## Sheet: Table S7(A-All)
Table S7: Final Predictive Features Selected for Classification Task (A-(I+II+I½))
Chem1-2D	Drag	Padel1-2D	Padel3D	RDKit
EstateVSA8	Mor13m	SpMin2_Bhv	MOMI-XZ	NumAliphaticRings
GATSm1	Mor13v	SpMin4_Bhv	RDF105u	NumAromaticCarbocycles
GATSm2	Mor23u	VE1_Dzp	RDF140s	PEOE_VSA11
GATSm3	Mor28m	VE2_Dzv	RDF20u	PEOE_VSA13
GATSm7	Mor28u	VE3_Dzv	RDF30u	PEOE_VSA2
ATSm8	N-067	khs.aasC	RDF40s	EState_VSA4
GATSv1	P1u	maxHBint10	RDF45m	VSA_EState9
GATSv8	R1p+	maxHBint2	RDF50u	fr_Al_COO
IC1	R1u+	maxHBint8	RDF55u	fr_Ar_OH
MATSe3	R3e+	minHBint2	RDF60u	fr_COO
MATSm4	R6e+	minHBint4	RDF65v	fr_Ndealkylation2
MATSp7	R6p+	minHCsatu	RDF70m	FractionCSP3
MATSv7	R6u+	minHaaNH	E2v	fr_hdrzine
Mpc	R7e+	minHsNH2	RDF95u	fr_imidazole
PEOEVSA11	R7u	AATSC3i	TDB1s	fr_nitro_arom_nonortho
PEOEVSA2	RDF050m	minssCH2	E3u	fr_sulfide
PEOEVSA5	RDF065m	minsssN	TDB6i	fr_tetrazole
BertzCT	RDF070u	n5Ring	TDB6v	fr_thiazole
QNmin	RDF075m	nAcid
Rnc	RDF085m	nAtomLAC
S24	RDF090m	nAtomP
Smax10	RDF095u	nHAvin
Smax36	RDF095v	nHBint8
Smin24	RDF100m	AATSC5e
Smin25	RDF105u	nHCsatu
slogPVSA10	C-002	naasN
Chiv9	REIG	nsssCH
EstateVSA1	SPH	AATSC8e
	T(F..Cl)	AATSC8s
	T(N..Cl)	ATSC5p
	T(N..N)	ATSC6c
	T(S..Cl)	BCUTw-1h
	nArC=N	BCUTw-1l
	nArCO	C1SP2
	nArCONHR	C2SP2
	nArCONR2	C2SP3
	nArOCON	CrippenLogP
	C-024	ETA_BetaP
	nCb-	ETA_BetaP_s
	nCconj	ETA_Epsilon_2
	nCrt	GATS1c
	nHBonds	GATS2c
	nPyrazines	GATS4c
	nRCONR2	GATS4m
	C-027	GATS4p
	nRNR2	GATS6i
	nRSR	GGI6
	nX	IC2
	ALOGP	JGI1
	C-030	JGI2
	C-031	JGI7
	C-033	MATS1e
	C-035	MATS1s
	C-039	MATS2i
	E2v	MATS6s
	E3u	MDEC-22
	EEig02d	MDEC-23
	EEig02x	SIC2
	EEig03x	SdssC
	EEig05d	SpMax2_Bhm
	EEig08x	SpMax3_Bhv
	ALOGPS_logP	SpMax5_Bhv
	EEig10x	SpMin1_Bhe
	EEig12x	SpMin1_Bhs
	G2s	SpMin1_Bhv
	ALOGPS_logS
	H-049
	H6u
	HATS1u
	HATS1v
	HATS4u
	IDDE
	Infective-80
	MATS1e
	MATS1m
	MATS2e
	MATS6m
	MATS8v
	MLOGP
	Mor06u
	Mor09u
	Mor09v
	Mor10u
	Mor10v
	Mor11m
	Mor11v

## Sheet: Table S8
	Table S8: The Frequently Selected Functional Group Descriptors
	Functional Group	Description	Repeats	Tasks
	nCb-	number of substituted benzene C(sp2)	3	I-II, I-I½, A-All
	nArCO	number of ketones (aromatic)	2	I-I½, A-All
	nArCONR2	number of tertiary amides (aromatic)	2	I-II, A-All
	nCconj	number of non-aromatic conjugated C(sp2)	2	I-I½, A-All
	nRSR	number of sulfides	2	I-I½, A-All
	nArCONH2	number of primary amides (aromatic)	2	I-I½, II-I½
	nRNHR	number of secondary amines (aliphatic)	2	I-II, I-I½
	* Functional groups and their description from e-Dragon (Todeschini et. al 2008)

## Sheet: Table S9
Table S9: Examples of Good and Poor predicted compounds in each type
		Type I			Type II			Type I½			Type A
Good Predicted		1WU			0WP			1PU			9O5
Poor Predicted		ABQ			RCM			6V5			CCX
	* Structures are retreived from PubChem (Kim, S. et al. Pubchem 2019 update: improved access to chemical data. Nucleic acids research 47, D1102–D1109 (2019))
	https://pubchem.ncbi.nlm.nih.gov/
	1WU: PubChem CID: 71737839				https://pubchem.ncbi.nlm.nih.gov/compound/71737839#section=2D-Structure
	ABQ: PubChem CID: 45139233				https://pubchem.ncbi.nlm.nih.gov/compound/45139233#section=2D-Structure
	0WP: PubChem CID: 66563698				https://pubchem.ncbi.nlm.nih.gov/compound/66563698#section=2D-Structure
	RCM: PubChem CID: 11288934				https://pubchem.ncbi.nlm.nih.gov/compound/11288934#section=2D-Structure
	1PU: PubChem CID: 445840				https://pubchem.ncbi.nlm.nih.gov/compound/445840#section=2D-Structure
	6V5: PubChem CID: 122235220				https://pubchem.ncbi.nlm.nih.gov/compound/122235220#section=2D-Structure
	9O5 PubChem CID: 129900107				https://pubchem.ncbi.nlm.nih.gov/compound/129900107#section=2D-Structure
	CCX: PubChem CID: 46897873				https://pubchem.ncbi.nlm.nih.gov/compound/46897873#section=2D-Structure
